# Supplementary material for: The Societal Value of Vaccines: Expert-Based Conceptual Framework and Methods Using COVID-19 Vaccines as a Case Study
Source: Vaccines (Basel). 2023 Jan 20;11(2):234. doi: 10.3390/vaccines11020234 (PMC9961127; doi:10.3390/vaccines11020234)
Supplement: Supplementary file 1 [file vaccines-11-00234-s001.zip]

Archive with 5 entries (5 files):
- Supplementary material_S1.pdf
- Supplementary material_S2.pdf
- Supplementary material_S3.pdf
- Supplementary material_S4.pdf
- Supplementary material_S5.pdf
